# Supplementary material for: Familial Aggregation of a Novel Missense Variant of COL2A1 Gene Associated with Short Extremities: Case Report and Review of the Literature
Source: Children (Basel). 2022 Aug 14;9(8):1229. doi: 10.3390/children9081229 (PMC9406900; doi:10.3390/children9081229)
Supplement: Supplementary file 1 [file children-09-01229-s001.zip]

Archive with 1 entries (1 files):
- children-1590211-Genes tested during fetal WES.xlsx
