# Supplementary material for: Familial Aggregation of a Novel Missense Variant of COL2A1 Gene Associated with Short Extremities: Case Report and Review of the Literature
Source: Children (Basel). 2022 Aug 14;9(8):1229. doi: 10.3390/children9081229 (PMC9406900; doi:10.3390/children9081229)
Supplement: Supplementary file 1 [file children-09-01229-s001.zip › children-1590211-Genes tested during fetal WES.xlsx]

## Sheet: Tabelle1
Genes tested during fetal WES:
Figure S1: Genes related to skeletal dysplasias
ABCC9 ABL1 ACAN ACP5 ACVR1 ACVR2B ADAMTS10 ADAMTS17 ADAMTSL2 ADGRV1 ADI1 AFF3 AGA AGPS AHI1 AIPL1 AKT1 ALG12 ALG3 ALG9 ALPL ALX1 ALX3 ALX4 AMER1 ANKH ANKRD11 ANO5 ANTXR2 ARHGAP31 ARID1A ARID1B ARL13B ARL6 ARSB ARSL ASXL1 ASXL2 ATP6V0A2 ATP7A ATXN10 B3GALT6 B3GAT3 B3GLCT B4GALT7 B9D1 B9D2 BANF1 BBS1 BBS10 BBS12 BBS2 BBS4 BBS5 BBS7 BBS9 BHLHA9 BMP1 BMP2 BMPER BMPR1B BPNT2 C2CD3 CA2 CANT1 CASR CC2D2…
Figure S2: Genes related to fetal ultrasound findings and major metabolic disorders
AAAS ABAT ABCA4 ABCC6 ABCD1 ABCD3 ACAD9 ACADM ACADS ACADSB ACADVL ACAN ACAT1 ACO2 ACOX1 ACTA1 ACTB ACTG1 ACTN4 ADA ADAMTS10 ADAMTS17 ADAMTS2 ADAMTSL2 ADAR ADGRG1 ADSL AFG3L2 AGA AGL AGPS AGRN AGXT AHI1 AIMP1 AIPL1 AIRE AKR1C2 AKR1D1 AKT1 AKT3 ALAS2 ALDOA ALDOB ALMS1 ALPL ALX1 ALX3 ALX4 AMACR AMER1 AMT ANKRD11 ANO5 ANTXR2 AP4B1 APOB APOC2 APOE APTX AR ARFGEF2 ARG1 ARHGAP31 ARID1A ARID1B ARL13B ARL…
